# Supplementary material for: High fidelity hypothermic preservation of primary tissues in organ transplant preservative for single cell transcriptome analysis
Source: BMC Genomics. 2018 Feb 13;19:140. doi: 10.1186/s12864-018-4512-5 (PMC5811979; doi:10.1186/s12864-018-4512-5)
Supplement: Supplementary file 5 — Table S4. Output (top 20 hit) from GSEA on genes with positive log2(fold change) between cells from fresh and preserved tissues. (XLSX 108 kb) [file 12864_2018_4512_MOESM5_ESM.xlsx]

## Sheet: Clust_1_6h
NAME	SIZE	ES	NES	NOM.p.val	FDR.q.val	FWER.p.val	RANK.AT.MAX	LEADING.EDGE
OXIDATION_REDUCTION_PROCESS(4)	26	0.609713	2.07681	0	0.0127954	0.013	334	tags=58%, list=19%, signal=70%
TRANSLATIONAL_INITIATION(4)	18	0.635089	2.02369	0.00101215	0.0172275	0.035	503	tags=56%, list=29%, signal=77%
REGULATION_OF_MRNA_PROCESSING(6)	15	0.587976	1.81137	0.00102564	0.108286	0.278	523	tags=47%, list=30%, signal=66%
ENDOCYTOSIS(6)	16	0.517606	1.60902	0.0102145	0.629194	0.923	775	tags=56%, list=45%, signal=101%
POSITIVE_REGULATION_OF_CATABOLIC_PROCESS(4)	15	0.510975	1.54902	0.0226571	0.731456	0.989	639	tags=47%, list=37%, signal=73%
REGULATION_OF_MRNA_METABOLIC_PROCESS(6)	17	0.498336	1.56291	0.0132653	0.777271	0.978	523	tags=41%, list=30%, signal=58%
IMMUNE_RESPONSE_REGULATING_SIGNALING_PATHWAY(5)	21	0.179258	0.587383	1	0.99965	1	1307	tags=57%, list=75%, signal=229%
CELLULAR_RESPONSE_TO_LIPID(6)	18	0.468096	1.48856	0.0282543	1	1	506	tags=44%, list=29%, signal=62%
REGULATION_OF_T_CELL_PROLIFERATION(7)	15	0.475274	1.4513	0.0443756	1	1	868	tags=53%, list=50%, signal=106%
LEUKOCYTE_MEDIATED_IMMUNITY(4)	22	0.43968	1.44305	0.0302725	1	1	957	tags=77%, list=55%, signal=170%
POSITIVE_REGULATION_OF_HYDROLASE_ACTIVITY(5)	22	0.438583	1.43435	0.0322256	1	1	141	tags=32%, list=8%, signal=34%
CELLULAR_PROTEIN_COMPLEX_ASSEMBLY(6)	15	0.458649	1.3956	0.0669371	1	1	929	tags=73%, list=54%, signal=157%
LYMPHOCYTE_MEDIATED_IMMUNITY(5)	19	0.436634	1.38795	0.0552712	1	1	957	tags=74%, list=55%, signal=163%
REGULATION_OF_LEUKOCYTE_PROLIFERATION(5)	18	0.424153	1.37604	0.0607903	1	1	957	tags=56%, list=55%, signal=123%
MRNA_PROCESSING(7)	21	0.418553	1.36248	0.0525784	1	1	523	tags=33%, list=30%, signal=47%
TRANSLATION(6)	35	0.38388	1.35564	0.04	1	1	935	tags=57%, list=54%, signal=122%
POSITIVE_REGULATION_OF_CATALYTIC_ACTIVITY(4)	40	0.367695	1.32986	0.029	1	1	157	tags=28%, list=9%, signal=30%
REGULATION_OF_MONONUCLEAR_CELL_PROLIFERATION(6)&REGULATION_OF_LYMPHOCYTE_PROLIFERATION(6)	17	0.428418	1.32731	0.0831622	1	1	957	tags=59%, list=55%, signal=130%
NUCLEAR_DIVISION(5)	20	0.403084	1.31627	0.0779352	1	1	633	tags=55%, list=37%, signal=86%
SMALL_MOLECULE_METABOLIC_PROCESS(4)	52	0.351969	1.31486	0.03	1	1	963	tags=77%, list=56%, signal=168%

## Sheet: Clust_1_1d
NAME	SIZE	ES	NES	NOM.p.val	FDR.q.val	FWER.p.val	RANK.AT.MAX	LEADING.EDGE
ERYTHROCYTE_DIFFERENTIATION(5)	17	0.243315	0.652493	0.988978	0.996661	1	1192	tags=53%, list=65%, signal=148%
TELENCEPHALON_DEVELOPMENT(4)	18	0.243319	0.66045	0.99196	0.997779	1	1037	tags=44%, list=56%, signal=101%
ERYTHROCYTE_HOMEOSTASIS(4)	19	0.241709	0.666242	0.992951	0.999065	1	1192	tags=53%, list=65%, signal=147%
RESPONSE_TO_INORGANIC_SUBSTANCE(4)	15	0.562024	1.47569	0.0192113	1	0.967	510	tags=53%, list=28%, signal=73%
BLASTOCYST_DEVELOPMENT(4)	23	0.512978	1.43618	0.0130261	1	0.996	697	tags=70%, list=38%, signal=110%
REGULATION_OF_MRNA_PROCESSING(6)	15	0.535717	1.41999	0.0321932	1	0.998	512	tags=33%, list=28%, signal=46%
REGULATION_OF_VESICLE_MEDIATED_TRANSPORT(4)	19	0.497032	1.35161	0.038	1	1	267	tags=37%, list=14%, signal=43%
LEUKOCYTE_MIGRATION(3)	15	0.508886	1.34793	0.0455466	1	1	846	tags=60%, list=46%, signal=110%
MRNA_PROCESSING(7)	20	0.486278	1.33783	0.04004	1	1	512	tags=35%, list=28%, signal=48%
CELLULAR_PROTEIN_COMPLEX_ASSEMBLY(6)	20	0.481518	1.33047	0.0370742	1	1	879	tags=50%, list=48%, signal=95%
PURINE_CONTAINING_COMPOUND_METABOLIC_PROCESS(5)	16	0.487975	1.31558	0.0553877	1	1	278	tags=50%, list=15%, signal=58%
SMALL_MOLECULE_METABOLIC_PROCESS(4)	59	0.418093	1.29449	0.012	1	1	910	tags=75%, list=49%, signal=143%
CELLULAR_RESPONSE_TO_LIPID(6)	18	0.47571	1.288	0.064257	1	1	501	tags=56%, list=27%, signal=76%
REGULATION_OF_CELLULAR_COMPONENT_SIZE(4)	15	0.486637	1.28606	0.0902637	1	1	870	tags=47%, list=47%, signal=88%
REGULATION_OF_ANATOMICAL_STRUCTURE_SIZE(4)	18	0.472436	1.27766	0.0633166	1	1	870	tags=44%, list=47%, signal=83%
POSITIVE_REGULATION_OF_CATABOLIC_PROCESS(4)	17	0.474377	1.27104	0.0696266	1	1	754	tags=59%, list=41%, signal=99%
PROTEIN_SECRETION(5)	19	0.459439	1.26626	0.0833333	1	1	771	tags=68%, list=42%, signal=116%
POSITIVE_REGULATION_OF_PROTEOLYSIS(6)	20	0.454231	1.26192	0.0722166	1	1	619	tags=60%, list=34%, signal=89%
ENDOCYTOSIS(6)	23	0.446852	1.25832	0.0720721	1	1	741	tags=52%, list=40%, signal=86%
MEIOTIC_CELL_CYCLE(3)	18	0.450991	1.23782	0.106533	1	1	547	tags=50%, list=30%, signal=70%

## Sheet: Clust_1_2d
NAME	SIZE	ES	NES	NOM.p.val	FDR.q.val	FWER.p.val	RANK.AT.MAX	LEADING.EDGE
PURINE_CONTAINING_COMPOUND_METABOLIC_PROCESS(5)	16	0.54952	1.73874	0.00946372	0.521522	0.625	452	tags=63%, list=23%, signal=80%
REGULATION_OF_ADAPTIVE_IMMUNE_RESPONSE_BASED_ON_SOMATIC_RECOMBINATION_OF_IMMUNE_RECEPTORS_BUILT_FROM_IMMUNOGLOBULIN_SUPERFAMILY_DOMAINS(6)	17	0.52709	1.6769	0.00524109	0.695935	0.861	428	tags=53%, list=21%, signal=67%
REGULATION_OF_ADAPTIVE_IMMUNE_RESPONSE(5)	19	0.499367	1.59384	0.012333	0.806095	0.989	281	tags=42%, list=14%, signal=49%
POSITIVE_REGULATION_OF_MAPK_CASCADE(6)	23	0.379594	1.29518	0.123732	0.815454	1	406	tags=35%, list=20%, signal=43%
IMMUNOGLOBULIN_PRODUCTION(4)	21	0.384122	1.29888	0.124617	0.818412	1	761	tags=48%, list=38%, signal=76%
POSITIVE_REGULATION_OF_CELL_CELL_ADHESION(5)	23	0.381565	1.29654	0.11315	0.819536	1	513	tags=39%, list=26%, signal=52%
INTRACELLULAR_RECEPTOR_SIGNALING_PATHWAY(5)	15	0.403224	1.28128	0.139706	0.828272	1	708	tags=53%, list=35%, signal=82%
POSITIVE_REGULATION_OF_CELLULAR_PROTEIN_METABOLIC_PROCESS(5)	60	0.332788	1.29906	0.062	0.829378	1	293	tags=32%, list=15%, signal=36%
REGULATION_OF_T_CELL_ACTIVATION(6)&REGULATION_OF_LEUKOCYTE_CELL_CELL_ADHESION(6)	33	0.354734	1.28699	0.111558	0.82946	1	406	tags=36%, list=20%, signal=45%
MONONUCLEAR_CELL_PROLIFERATION(5)&LYMPHOCYTE_PROLIFERATION(5)	34	0.353873	1.29077	0.0981964	0.829472	1	939	tags=62%, list=47%, signal=114%
OXIDATION_REDUCTION_PROCESS(4)	33	0.447319	1.60989	0.00601202	0.829888	0.981	526	tags=45%, list=26%, signal=61%
REGULATION_OF_PROTEIN_SECRETION(6)	18	0.392397	1.28376	0.151139	0.835934	1	1069	tags=78%, list=53%, signal=166%
REGULATION_OF_PEPTIDASE_ACTIVITY(6)	20	0.391802	1.30877	0.124358	0.836588	1	262	tags=35%, list=13%, signal=40%
GENERATION_OF_PRECURSOR_METABOLITES_AND_ENERGY(4)	18	0.398706	1.2998	0.119877	0.837299	1	526	tags=44%, list=26%, signal=60%
NEGATIVE_REGULATION_OF_IMMUNE_RESPONSE(4)	16	0.421452	1.3379	0.103665	0.837442	1	221	tags=31%, list=11%, signal=35%
ADAPTIVE_IMMUNE_RESPONSE(4)	33	0.364628	1.32995	0.0758342	0.838406	1	532	tags=42%, list=27%, signal=57%
POSITIVE_REGULATION_OF_PROGRAMMED_CELL_DEATH(5)	37	0.346299	1.28139	0.103103	0.838407	1	966	tags=62%, list=48%, signal=118%
SYNAPTIC_TRANSMISSION(3)	17	0.402861	1.28732	0.140479	0.838543	1	704	tags=53%, list=35%, signal=81%
POSITIVE_REGULATION_OF_T_CELL_ACTIVATION(6)&POSITIVE_REGULATION_OF_LEUKOCYTE_CELL_CELL_ADHESION(6)	22	0.391411	1.31063	0.105641	0.839006	1	513	tags=41%, list=26%, signal=54%
EPITHELIAL_CELL_PROLIFERATION(4)	17	0.414675	1.31264	0.121086	0.840443	1	648	tags=53%, list=32%, signal=78%

## Sheet: Clust_1_3d
NAME	SIZE	ES	NES	NOM.p.val	FDR.q.val	FWER.p.val	RANK.AT.MAX	LEADING.EDGE
CELLULAR_RESPONSE_TO_LIPID(6)	16	0.531272	1.40774	0.0261307	0.594437	1	460	tags=50%, list=26%, signal=67%
POSITIVE_REGULATION_OF_CELLULAR_COMPONENT_MOVEMENT(4)	18	0.523212	1.41553	0.0231156	0.600251	0.999	582	tags=50%, list=32%, signal=73%
POSITIVE_REGULATION_OF_MAPK_CASCADE(6)	15	0.534362	1.41628	0.016178	0.660376	0.999	226	tags=40%, list=13%, signal=45%
EPITHELIAL_CELL_PROLIFERATION(4)	15	0.538155	1.4252	0.0324215	0.675136	0.996	395	tags=60%, list=22%, signal=76%
ENDOMEMBRANE_SYSTEM_ORGANIZATION(4)	20	0.449669	1.2564	0.0712851	0.677669	1	703	tags=55%, list=39%, signal=89%
REGULATION_OF_SECRETION_BY_CELL(5)	15	0.479722	1.25722	0.0987903	0.688323	1	712	tags=80%, list=40%, signal=131%
REGULATION_OF_MAPK_CASCADE(6)	27	0.427027	1.22682	0.072	0.699356	1	338	tags=37%, list=19%, signal=45%
DNA_REPAIR(4)	17	0.464473	1.25728	0.0916415	0.70433	1	741	tags=71%, list=41%, signal=119%
REGULATION_OF_SECRETION(5)	18	0.457598	1.24077	0.0957661	0.704413	1	712	tags=67%, list=40%, signal=109%
POSITIVE_REGULATION_OF_CELLULAR_COMPONENT_ORGANIZATION(3)	37	0.416122	1.22998	0.047	0.705319	1	673	tags=49%, list=37%, signal=76%
POSITIVE_REGULATION_OF_NEUROGENESIS(5)	18	0.458213	1.23809	0.107322	0.707467	1	381	tags=39%, list=21%, signal=49%
PLACENTA_DEVELOPMENT(4)	16	0.461762	1.24208	0.10101	0.710275	1	378	tags=31%, list=21%, signal=39%
REGULATION_OF_NEURON_APOPTOTIC_PROCESS(6)	15	0.46615	1.22702	0.123732	0.710705	1	518	tags=47%, list=29%, signal=65%
REGULATION_OF_CELLULAR_COMPONENT_MOVEMENT(4)	26	0.438823	1.25863	0.053	0.712239	1	739	tags=46%, list=41%, signal=77%
REGULATION_OF_CELL_CYCLE_PROCESS(5)	20	0.444864	1.23242	0.084507	0.716117	1	989	tags=85%, list=55%, signal=186%
SMALL_MOLECULE_METABOLIC_PROCESS(4)	52	0.40013	1.23005	0.037	0.718229	1	860	tags=63%, list=48%, signal=118%
NUCLEAR_DIVISION(5)	21	0.456875	1.26846	0.0770771	0.719504	1	508	tags=48%, list=28%, signal=66%
MEIOTIC_NUCLEAR_DIVISION(4)	18	0.467178	1.26275	0.0826613	0.719671	1	508	tags=44%, list=28%, signal=61%
SECRETION_BY_CELL(4)	25	0.441912	1.24262	0.0781563	0.721762	1	712	tags=68%, list=40%, signal=111%
POSITIVE_REGULATION_OF_CELL_PROLIFERATION(4)	40	0.426576	1.27072	0.027	0.724008	1	486	tags=38%, list=27%, signal=50%

## Sheet: Clust_1_4d
NAME	SIZE	ES	NES	NOM.p.val	FDR.q.val	FWER.p.val	RANK.AT.MAX	LEADING.EDGE
NEGATIVE_REGULATION_OF_SIGNAL_TRANSDUCTION(4)	34	0.747484	1.20884	0.007	0.201826	1	184	tags=53%, list=21%, signal=65%
NUCLEAR_TRANSPORT(6)	21	0.767186	1.21433	0.026	0.204431	1	143	tags=43%, list=16%, signal=50%
NEGATIVE_REGULATION_OF_CELL_COMMUNICATION(4)	37	0.747551	1.20518	0.01	0.204626	1	184	tags=51%, list=21%, signal=62%
CYTOKINE_PRODUCTION(4)	29	0.756429	1.21184	0.014	0.204914	1	143	tags=41%, list=16%, signal=48%
REGULATION_OF_RESPONSE_TO_EXTERNAL_STIMULUS(4)	16	0.845814	1.32858	0.00200803	0.204939	0.188	89	tags=38%, list=10%, signal=41%
POSITIVE_REGULATION_OF_CELL_PROLIFERATION(4)	33	0.739097	1.19763	0.017	0.205535	1	120	tags=33%, list=14%, signal=37%
REGULATION_OF_CYTOPLASMIC_TRANSPORT(6)	17	0.771243	1.21296	0.0340681	0.205644	1	143	tags=41%, list=16%, signal=48%
NEGATIVE_REGULATION_OF_RESPONSE_TO_STIMULUS(3)	46	0.729098	1.19573	0.007	0.206545	1	184	tags=41%, list=21%, signal=50%
NUCLEOCYTOPLASMIC_TRANSPORT(7)	21	0.767186	1.20898	0.0230461	0.206662	1	143	tags=43%, list=16%, signal=50%
ORGANONITROGEN_COMPOUND_METABOLIC_PROCESS(4)	19	0.756526	1.19887	0.0471888	0.207358	1	129	tags=37%, list=15%, signal=42%
CELLULAR_ION_HOMEOSTASIS(6)	15	0.760852	1.20666	0.0684105	0.20739	1	116	tags=27%, list=13%, signal=30%
NEGATIVE_REGULATION_OF_SIGNALING(3)	37	0.747551	1.20549	0.003	0.207851	1	184	tags=51%, list=21%, signal=62%
CATION_TRANSPORT(5)	19	0.767503	1.21474	0.035035	0.208239	1	124	tags=37%, list=14%, signal=42%
REGULATION_OF_PROTEIN_LOCALIZATION(4)	25	0.750854	1.20347	0.026	0.208331	1	143	tags=44%, list=16%, signal=51%
ORGANIC_SUBSTANCE_CATABOLIC_PROCESS(4)	35	0.738815	1.19787	0.012	0.208366	1	173	tags=51%, list=20%, signal=62%
RAS_PROTEIN_SIGNAL_TRANSDUCTION(7)	15	0.774941	1.2161	0.0391566	0.208667	1	141	tags=40%, list=16%, signal=47%
REGULATION_OF_PROTEIN_TRANSPORT(5)	16	0.786894	1.235	0.0231388	0.208969	0.98	143	tags=50%, list=16%, signal=59%
ENZYME_LINKED_RECEPTOR_PROTEIN_SIGNALING_PATHWAY(6)	24	0.74831	1.19595	0.0260521	0.209402	1	161	tags=42%, list=19%, signal=50%
GROWTH(2)	32	0.740192	1.20028	0.02	0.209985	1	120	tags=34%, list=14%, signal=38%
INORGANIC_ION_HOMEOSTASIS(7)	16	0.75884	1.19901	0.0561685	0.211152	1	116	tags=25%, list=13%, signal=28%

## Sheet: Clust_2_6h
NAME	SIZE	ES	NES	NOM.p.val	FDR.q.val	FWER.p.val	RANK.AT.MAX	LEADING.EDGE
CELLULAR_RESPONSE_TO_OXYGEN_CONTAINING_COMPOUND(5)	17	0.588432	1.51363	0.00603015	0.0887838	0.56	96	tags=65%, list=20%, signal=78%
LEUKOCYTE_PROLIFERATION(4)	15	0.613852	1.54916	0.00907258	0.0903989	0.416	129	tags=47%, list=26%, signal=61%
MAPK_CASCADE(5)	17	0.590628	1.51537	0.005	0.0981267	0.555	122	tags=53%, list=25%, signal=68%
NEGATIVE_REGULATION_OF_PROGRAMMED_CELL_DEATH(5)	23	0.591487	1.57178	0.00100301	0.102006	0.333	112	tags=57%, list=23%, signal=70%
CYTOSKELETON_ORGANIZATION(4)	30	0.578064	1.5918	0	0.103583	0.268	128	tags=40%, list=26%, signal=51%
NEGATIVE_REGULATION_OF_PROTEIN_METABOLIC_PROCESS(5)	17	0.603269	1.54955	0.00401204	0.107879	0.414	86	tags=47%, list=17%, signal=55%
SIGNAL_TRANSDUCTION_BY_PHOSPHORYLATION(4)	17	0.590628	1.51887	0.00502008	0.108134	0.541	122	tags=53%, list=25%, signal=68%
REGULATION_OF_TRANSPORT(4)	29	0.58994	1.61996	0	0.110787	0.2	128	tags=55%, list=26%, signal=70%
NEGATIVE_REGULATION_OF_APOPTOTIC_PROCESS(6)	21	0.561175	1.47898	0.00601805	0.116886	0.699	112	tags=52%, list=23%, signal=65%
NEGATIVE_REGULATION_OF_CELLULAR_PROTEIN_METABOLIC_PROCESS(5)	15	0.58602	1.45362	0.0130785	0.129653	0.791	83	tags=47%, list=17%, signal=54%
CELLULAR_RESPONSE_TO_DNA_DAMAGE_STIMULUS(5)	15	0.57281	1.44475	0.0190955	0.133251	0.818	104	tags=40%, list=21%, signal=49%
RNA_PROCESSING(6)	15	0.56988	1.43625	0.0221328	0.135398	0.845	180	tags=47%, list=37%, signal=71%
REGULATION_OF_MAPK_CASCADE(6)	16	0.571261	1.45422	0.0100503	0.140437	0.791	122	tags=50%, list=25%, signal=64%
NEGATIVE_REGULATION_OF_IMMUNE_SYSTEM_PROCESS(3)	15	0.557179	1.40928	0.0241692	0.169807	0.921	153	tags=47%, list=31%, signal=66%
CELL_TYPE_SPECIFIC_APOPTOTIC_PROCESS(7)	16	0.539969	1.37542	0.0352113	0.170542	0.977	98	tags=44%, list=20%, signal=53%
REGULATION_OF_PHOSPHATE_METABOLIC_PROCESS(6)	31	0.501999	1.37819	0.005	0.173367	0.976	122	tags=45%, list=25%, signal=56%
REGULATION_OF_PHOSPHORUS_METABOLIC_PROCESS(5)	31	0.501999	1.38149	0.008	0.174666	0.972	122	tags=45%, list=25%, signal=56%
APOPTOTIC_SIGNALING_PATHWAY(5)	20	0.530658	1.38476	0.026026	0.177214	0.971	130	tags=50%, list=26%, signal=65%
REGULATION_OF_CELLULAR_COMPONENT_BIOGENESIS(3)	16	0.548078	1.39383	0.0200401	0.178659	0.96	102	tags=38%, list=21%, signal=46%
REGULATION_OF_CELL_DEATH(4)	34	0.505803	1.39628	0.008	0.184	0.954	130	tags=44%, list=26%, signal=56%

## Sheet: Clust_2_1d
NAME	SIZE	ES	NES	NOM.p.val	FDR.q.val	FWER.p.val	RANK.AT.MAX	LEADING.EDGE
CELLULAR_RESPONSE_TO_STRESS(4)	28	0.599427	1.62998	0	0.0881993	0.161	134	tags=46%, list=24%, signal=58%
REGULATION_OF_CELLULAR_LOCALIZATION(4)	17	0.649267	1.66858	0	0.0972163	0.093	82	tags=35%, list=15%, signal=40%
CELLULAR_RESPONSE_TO_OXYGEN_CONTAINING_COMPOUND(5)	16	0.622974	1.58669	0.00604839	0.109919	0.281	97	tags=56%, list=18%, signal=66%
POSITIVE_REGULATION_OF_CELLULAR_PROTEIN_METABOLIC_PROCESS(5)	16	0.60468	1.52597	0.012109	0.128643	0.531	131	tags=38%, list=24%, signal=48%
REGULATION_OF_HOMEOSTATIC_PROCESS(3)	17	0.600315	1.53595	0.00400802	0.134919	0.479	104	tags=47%, list=19%, signal=56%
CATION_TRANSPORT(5)	18	0.597521	1.53945	0.00600601	0.15863	0.459	103	tags=44%, list=19%, signal=53%
METAL_ION_TRANSPORT(6)	15	0.562305	1.41021	0.0231621	0.204573	0.937	103	tags=40%, list=19%, signal=48%
REGULATION_OF_RESPONSE_TO_EXTERNAL_STIMULUS(4)	19	0.544056	1.40083	0.022022	0.209043	0.954	222	tags=63%, list=40%, signal=102%
POSITIVE_REGULATION_OF_PHOSPHORYLATION(7)	15	0.581076	1.4704	0.0110775	0.210368	0.758	107	tags=40%, list=19%, signal=48%
POSITIVE_REGULATION_OF_PHOSPHORUS_METABOLIC_PROCESS(5)&POSITIVE_REGULATION_OF_PHOSPHATE_METABOLIC_PROCESS(6)	16	0.571133	1.43764	0.0231621	0.210804	0.873	107	tags=38%, list=19%, signal=45%
REGULATION_OF_PHOSPHORYLATION(7)	24	0.526001	1.39358	0.011011	0.212711	0.963	107	tags=42%, list=19%, signal=49%
PROTEIN_COMPLEX_SUBUNIT_ORGANIZATION(5)	24	0.513427	1.37146	0.019	0.215173	0.986	170	tags=38%, list=31%, signal=52%
ION_TRANSPORT(4)	24	0.52491	1.41139	0.01001	0.216604	0.933	110	tags=42%, list=20%, signal=50%
RESPONSE_TO_OXYGEN_CONTAINING_COMPOUND(4)	21	0.547947	1.45474	0.012024	0.217897	0.816	97	tags=43%, list=18%, signal=50%
REGULATION_OF_PHOSPHATE_METABOLIC_PROCESS(6)	26	0.509853	1.37534	0.0230461	0.218216	0.982	107	tags=38%, list=19%, signal=45%
REGULATION_OF_TRANSPORT(4)	34	0.515591	1.44211	0.004004	0.220973	0.857	110	tags=41%, list=20%, signal=48%
CELLULAR_HOMEOSTASIS(4)	15	0.554539	1.38407	0.0373737	0.222957	0.971	101	tags=33%, list=18%, signal=40%
REGULATION_OF_PHOSPHORUS_METABOLIC_PROCESS(5)	26	0.509853	1.37735	0.017017	0.225217	0.981	107	tags=38%, list=19%, signal=45%
CYTOSKELETON_ORGANIZATION(4)	36	0.506171	1.41451	0.004	0.22621	0.925	169	tags=39%, list=31%, signal=52%
REGULATION_OF_ION_TRANSPORT(5)	17	0.556945	1.41561	0.0231156	0.243494	0.921	110	tags=47%, list=20%, signal=57%

## Sheet: Clust_2_2d
NAME	SIZE	ES	NES	NOM.p.val	FDR.q.val	FWER.p.val	RANK.AT.MAX	LEADING.EDGE
CYTOSKELETON_ORGANIZATION(4)	38	0.501508	1.76178	0.001	0.274615	0.24	206	tags=42%, list=35%, signal=61%
ACTIN_CYTOSKELETON_ORGANIZATION(5)	28	0.460459	1.53304	0.011022	0.463641	0.951	206	tags=39%, list=35%, signal=57%
ACTIN_FILAMENT_BASED_PROCESS(4)	35	0.447054	1.53807	0.005	0.528524	0.946	206	tags=40%, list=35%, signal=58%
REGULATION_OF_ACTIN_FILAMENT_BASED_PROCESS(4)	16	0.512592	1.55621	0.014359	0.55961	0.913	206	tags=50%, list=35%, signal=75%
PROTEIN_TARGETING(5)	16	0.387093	1.178	0.209016	0.581191	1	174	tags=50%, list=29%, signal=69%
POSITIVE_REGULATION_OF_TRANSCRIPTION_FROM_RNA_POLYMERASE_II_PROMOTER(7)	40	0.334556	1.17966	0.143	0.583786	1	345	tags=70%, list=58%, signal=157%
REPRODUCTIVE_STRUCTURE_DEVELOPMENT(4)	15	0.390715	1.16896	0.220739	0.586508	1	333	tags=87%, list=56%, signal=194%
POSITIVE_REGULATION_OF_CELL_DEATH(4)	19	0.376692	1.17987	0.195122	0.591685	1	99	tags=32%, list=17%, signal=37%
SINGLE_ORGANISMAL_CELL_CELL_ADHESION(4)	35	0.337624	1.17195	0.164164	0.59327	1	309	tags=54%, list=52%, signal=107%
ENZYME_LINKED_RECEPTOR_PROTEIN_SIGNALING_PATHWAY(6)	23	0.368925	1.182	0.183099	0.593369	1	128	tags=43%, list=22%, signal=53%
REPRODUCTIVE_SYSTEM_DEVELOPMENT(5)	15	0.390715	1.16923	0.212308	0.593901	1	333	tags=87%, list=56%, signal=194%
POSITIVE_REGULATION_OF_APOPTOTIC_PROCESS(6)	19	0.376692	1.18441	0.184211	0.594419	1	99	tags=32%, list=17%, signal=37%
RESPONSE_TO_OTHER_ORGANISM(3)&RESPONSE_TO_EXTERNAL_BIOTIC_STIMULUS(4)	26	0.362402	1.20324	0.141141	0.594822	1	338	tags=65%, list=57%, signal=146%
CELLULAR_RESPONSE_TO_ENDOGENOUS_STIMULUS(4)	16	0.380566	1.15504	0.235839	0.594904	1	128	tags=38%, list=22%, signal=47%
CYTOPLASMIC_TRANSPORT(6)	25	0.349754	1.15729	0.2249	0.595226	1	182	tags=48%, list=31%, signal=66%
DEVELOPMENTAL_PROCESS_INVOLVED_IN_REPRODUCTION(3)	18	0.391489	1.206	0.166836	0.595444	1	333	tags=83%, list=56%, signal=185%
INTRACELLULAR_PROTEIN_TRANSPORT(6)	18	0.376332	1.16416	0.223361	0.595447	1	174	tags=50%, list=29%, signal=69%
NEGATIVE_REGULATION_OF_CELLULAR_MACROMOLECULE_BIOSYNTHETIC_PROCESS(6)	32	0.342439	1.18569	0.160481	0.599038	1	181	tags=50%, list=31%, signal=68%
EPITHELIAL_CELL_DIFFERENTIATION(6)	22	0.360035	1.16041	0.198995	0.600251	1	185	tags=45%, list=31%, signal=64%
T_CELL_ACTIVATION(5)&T_CELL_AGGREGATION(8)	29	0.342658	1.15796	0.205	0.600901	1	309	tags=52%, list=52%, signal=103%

## Sheet: Clust_2_3d
NAME	SIZE	ES	NES	NOM.p.val	FDR.q.val	FWER.p.val	RANK.AT.MAX	LEADING.EDGE
POSITIVE_REGULATION_OF_LEUKOCYTE_ACTIVATION(4)	16	0.428477	1.2867	0.0995935	0.415827	1	261	tags=44%, list=35%, signal=66%
REGULATION_OF_APOPTOTIC_SIGNALING_PATHWAY(5)	16	0.424959	1.28199	0.123077	0.42157	1	372	tags=63%, list=50%, signal=121%
REGULATION_OF_KINASE_ACTIVITY(6)	21	0.407242	1.28696	0.078629	0.423753	1	305	tags=52%, list=41%, signal=86%
T_CELL_ACTIVATION(5)&T_CELL_AGGREGATION(8)	28	0.387635	1.2888	0.0742227	0.426588	1	314	tags=54%, list=42%, signal=89%
LEUKOCYTE_AGGREGATION(6)&LYMPHOCYTE_AGGREGATION(7)	28	0.387635	1.28905	0.0711423	0.435094	1	314	tags=54%, list=42%, signal=89%
REGULATION_OF_TRANSFERASE_ACTIVITY(5)	21	0.407242	1.27453	0.107972	0.435636	1	305	tags=52%, list=41%, signal=86%
PROTEIN_TRANSPORT(5)	30	0.388129	1.2915	0.0700701	0.436632	1	267	tags=47%, list=36%, signal=70%
REGULATION_OF_PROTEIN_KINASE_ACTIVITY(7)	21	0.407242	1.29174	0.0768453	0.446004	1	305	tags=52%, list=41%, signal=86%
REGULATION_OF_RESPONSE_TO_EXTERNAL_STIMULUS(4)	20	0.40238	1.26155	0.109091	0.450803	1	290	tags=45%, list=39%, signal=71%
SINGLE_ORGANISM_CELL_ADHESION(3)	32	0.371454	1.26385	0.0751503	0.452366	1	314	tags=53%, list=42%, signal=87%
HEART_DEVELOPMENT(4)	20	0.43012	1.33588	0.0737374	0.453635	1	267	tags=50%, list=36%, signal=76%
REGULATION_OF_ORGANELLE_ORGANIZATION(4)	15	0.428179	1.25798	0.12247	0.453721	1	300	tags=67%, list=40%, signal=109%
POSITIVE_REGULATION_OF_CELLULAR_PROTEIN_METABOLIC_PROCESS(5)	29	0.387108	1.2922	0.0790791	0.454734	1	305	tags=55%, list=41%, signal=89%
POSITIVE_REGULATION_OF_CELL_ACTIVATION(4)	16	0.428477	1.29781	0.111789	0.457772	1	261	tags=44%, list=35%, signal=66%
MUSCLE_STRUCTURE_DEVELOPMENT(4)	19	0.409568	1.26415	0.119919	0.460134	1	358	tags=47%, list=48%, signal=88%
LEUKOCYTE_CELL_CELL_ADHESION(5)	28	0.387635	1.2937	0.0670671	0.460302	1	314	tags=54%, list=42%, signal=89%
REGULATION_OF_CELL_ADHESION(4)	21	0.40809	1.30688	0.081571	0.461909	1	314	tags=52%, list=42%, signal=88%
REGULATION_OF_PROTEIN_MODIFICATION_PROCESS(6)	34	0.405001	1.38218	0.02	0.464462	1	305	tags=59%, list=41%, signal=95%
NEGATIVE_REGULATION_OF_MOLECULAR_FUNCTION(4)	18	0.420581	1.2992	0.0963489	0.464856	1	84	tags=33%, list=11%, signal=37%
POSITIVE_REGULATION_OF_LYMPHOCYTE_ACTIVATION(5)	16	0.428477	1.30903	0.0813835	0.466816	1	261	tags=44%, list=35%, signal=66%

## Sheet: Clust_2_4d
NAME	SIZE	ES	NES	NOM.p.val	FDR.q.val	FWER.p.val	RANK.AT.MAX	LEADING.EDGE
REGULATION_OF_PROTEIN_MODIFICATION_PROCESS(6)	24	0.542125	1.38643	0.013	0.175991	0.937	131	tags=46%, list=25%, signal=58%
REGULATION_OF_CELLULAR_COMPONENT_MOVEMENT(4)	15	0.575981	1.38842	0.0301205	0.184055	0.934	91	tags=40%, list=17%, signal=47%
RESPONSE_TO_WOUNDING(4)	18	0.55174	1.37115	0.0310933	0.186279	0.971	111	tags=61%, list=21%, signal=75%
REGULATION_OF_HOMEOSTATIC_PROCESS(3)	20	0.557522	1.39287	0.016016	0.188347	0.921	127	tags=45%, list=24%, signal=57%
SINGLE_ORGANISM_CELLULAR_LOCALIZATION(4)	22	0.538281	1.37226	0.019019	0.195041	0.965	166	tags=45%, list=31%, signal=63%
REGULATION_OF_LOCOMOTION(3)	15	0.571772	1.39548	0.0180723	0.198445	0.913	91	tags=40%, list=17%, signal=47%
REGULATION_OF_CELLULAR_COMPONENT_BIOGENESIS(3)	16	0.574684	1.40149	0.0220884	0.200729	0.895	124	tags=31%, list=23%, signal=40%
NEGATIVE_REGULATION_OF_PROTEIN_METABOLIC_PROCESS(5)	16	0.551538	1.34468	0.0361083	0.200892	0.991	110	tags=44%, list=21%, signal=54%
REGULATION_OF_KINASE_ACTIVITY(6)	15	0.557657	1.34751	0.0433905	0.204625	0.988	110	tags=40%, list=21%, signal=49%
REGULATION_OF_CELL_ACTIVATION(4)	25	0.497707	1.27994	0.037	0.208775	1	155	tags=48%, list=29%, signal=65%
ACTIN_FILAMENT_BASED_PROCESS(4)	32	0.485714	1.27727	0.035035	0.210363	1	166	tags=31%, list=31%, signal=43%
REGULATION_OF_TRANSFERASE_ACTIVITY(5)	15	0.557657	1.34941	0.0352823	0.210491	0.986	110	tags=40%, list=21%, signal=49%
REGULATION_OF_CELLULAR_RESPONSE_TO_STRESS(4)	15	0.560084	1.35478	0.03125	0.211053	0.983	110	tags=33%, list=21%, signal=41%
REGULATION_OF_ANATOMICAL_STRUCTURE_MORPHOGENESIS(4)	18	0.517913	1.28019	0.0651303	0.213394	1	121	tags=39%, list=23%, signal=49%
DEFENSE_RESPONSE(4)	30	0.488484	1.28198	0.034034	0.215397	1	114	tags=43%, list=21%, signal=52%
PROTEIN_TRANSPORT(5)	26	0.514389	1.32666	0.013	0.216067	0.999	162	tags=50%, list=31%, signal=68%
REGULATION_OF_TRANSPORT(4)	33	0.486577	1.28395	0.022	0.216266	1	151	tags=42%, list=28%, signal=56%
POSITIVE_REGULATION_OF_PHOSPHORYLATION(7)	18	0.564981	1.41178	0.0100503	0.216613	0.862	131	tags=44%, list=25%, signal=57%
POSITIVE_REGULATION_OF_PHOSPHORUS_METABOLIC_PROCESS(5)&POSITIVE_REGULATION_OF_PHOSPHATE_METABOLIC_PROCESS(6)	20	0.533293	1.33365	0.031	0.217584	0.996	131	tags=40%, list=25%, signal=51%
MAPK_CASCADE(5)	17	0.512408	1.25907	0.0762287	0.21822	1	151	tags=47%, list=28%, signal=64%

[truncated: 30 more sheets: Clust_3_6h, Clust_3_1d, Clust_3_2d, Clust_3_3d, Clust_3_4d, Clust_4_6h, Clust_4_1d, Clust_4_2d, Clust_4_3d, Clust_4_4d, Clust_5_6h, Clust_5_1d, Clust_5_2d, Clust_5_3d, Clust_5_4d, Clust_6_6h, Clust_6_1d, Clust_6_2d, Clust_6_3d, Clust_6_4d …]
