# Supplementary material for: High fidelity hypothermic preservation of primary tissues in organ transplant preservative for single cell transcriptome analysis
Source: BMC Genomics. 2018 Feb 13;19:140. doi: 10.1186/s12864-018-4512-5 (PMC5811979; doi:10.1186/s12864-018-4512-5)
Supplement: Supplementary file 6 — Table S5. Output (top 20 hit) from GSEA on genes with negative log2(fold change) between cells from fresh and preserved tissues. (XLSX 104 kb) [file 12864_2018_4512_MOESM6_ESM.xlsx]

## Sheet: Clust_1_6h
NAME	SIZE	ES	NES	NOM.p.val	FDR.q.val	FWER.p.val	RANK.AT.MAX	LEADING.EDGE
POSITIVE_REGULATION_OF_TRANSPORT(3)	17	0.771194	1.1437	0.10521	0.721232	1	61	tags=24%, list=11%, signal=26%
POSITIVE_REGULATION_OF_IMMUNE_RESPONSE(4)	20	0.763912	1.14066	0.0742972	0.727401	1	100	tags=30%, list=18%, signal=35%
REGULATION_OF_IMMUNE_RESPONSE(4)	25	0.728863	1.09918	0.165165	0.732992	1	100	tags=24%, list=18%, signal=28%
BRAIN_DEVELOPMENT(4)	16	0.742366	1.10226	0.212274	0.733771	1	79	tags=25%, list=14%, signal=28%
POSITIVE_REGULATION_OF_IMMUNE_SYSTEM_PROCESS(3)	36	0.723259	1.10341	0.108	0.739382	1	100	tags=25%, list=18%, signal=29%
SECRETION(4)	16	0.734115	1.09684	0.239719	0.741152	1	77	tags=25%, list=14%, signal=28%
CENTRAL_NERVOUS_SYSTEM_DEVELOPMENT(5)	17	0.733701	1.09512	0.228	0.743228	1	79	tags=24%, list=14%, signal=27%
REGULATION_OF_CELL_MIGRATION(5)	15	0.743344	1.10454	0.215647	0.745315	1	69	tags=27%, list=13%, signal=30%
REGULATION_OF_CELL_MOTILITY(4)	16	0.741344	1.09938	0.217871	0.74962	1	69	tags=25%, list=13%, signal=28%
CYTOSKELETON_ORGANIZATION(4)	29	0.735304	1.11876	0.097	0.754373	1	79	tags=17%, list=14%, signal=19%
REGULATION_OF_PHOSPHORYLATION(7)	25	0.762257	1.14752	0.051	0.756978	1	77	tags=24%, list=14%, signal=27%
SINGLE_ORGANISM_CELLULAR_LOCALIZATION(4)	21	0.759641	1.14418	0.0821643	0.758798	1	67	tags=24%, list=12%, signal=26%
POSITIVE_REGULATION_OF_PHOSPHORYLATION(7)	17	0.75884	1.13365	0.114228	0.762317	1	77	tags=24%, list=14%, signal=27%
REGULATION_OF_INTRACELLULAR_SIGNAL_TRANSDUCTION(5)	33	0.752815	1.1358	0.048	0.764439	1	77	tags=21%, list=14%, signal=23%
POSITIVE_REGULATION_OF_PROTEIN_MODIFICATION_PROCESS(6)	15	0.743127	1.10473	0.217085	0.765351	1	77	tags=27%, list=14%, signal=30%
CELL_MIGRATION(4)	32	0.74005	1.11931	0.076	0.775762	1	72	tags=25%, list=13%, signal=27%
CELLULAR_MACROMOLECULE_LOCALIZATION(4)	25	0.732806	1.10538	0.146	0.780681	1	87	tags=24%, list=16%, signal=27%
HEAD_DEVELOPMENT(4)	18	0.742164	1.10678	0.191191	0.785922	1	79	tags=28%, list=14%, signal=31%
VESICLE_MEDIATED_TRANSPORT(5)	23	0.72009	1.08508	0.227455	0.786857	1	76	tags=22%, list=14%, signal=24%
RESPONSE_TO_BIOTIC_STIMULUS(3)	17	0.747019	1.12059	0.16016	0.786881	1	32	tags=18%, list=6%, signal=18%

## Sheet: Clust_1_1d
NAME	SIZE	ES	NES	NOM.p.val	FDR.q.val	FWER.p.val	RANK.AT.MAX	LEADING.EDGE
REGULATION_OF_T_CELL_ACTIVATION(6)&REGULATION_OF_LEUKOCYTE_CELL_CELL_ADHESION(6)	19	0.349429	0.863794	0.820821	0.969954	1	318	tags=32%, list=36%, signal=48%
NEGATIVE_REGULATION_OF_CELLULAR_MACROMOLECULE_BIOSYNTHETIC_PROCESS(6)	51	0.319361	0.864461	0.944	0.972538	1	553	tags=61%, list=63%, signal=155%
TISSUE_MORPHOGENESIS(4)	20	0.349746	0.867311	0.819	0.973751	1	562	tags=85%, list=64%, signal=231%
REGULATION_OF_HOMOTYPIC_CELL_CELL_ADHESION(6)	19	0.349429	0.865493	0.825826	0.974151	1	318	tags=32%, list=36%, signal=48%
REGULATION_OF_CYTOKINE_PRODUCTION(4)	23	0.342339	0.868099	0.853	0.975795	1	472	tags=52%, list=54%, signal=110%
MODIFICATION_DEPENDENT_MACROMOLECULE_CATABOLIC_PROCESS(6)&MODIFICATION_DEPENDENT_PROTEIN_CATABOLIC_PROCESS(7)	16	0.3596	0.869584	0.786787	0.976178	1	512	tags=63%, list=58%, signal=147%
NEURON_DEVELOPMENT(5)	30	0.3339	0.870284	0.887	0.978574	1	542	tags=63%, list=62%, signal=160%
CELL_MIGRATION(4)	36	0.323386	0.855737	0.93	0.980364	1	540	tags=58%, list=62%, signal=145%
REGULATION_OF_RESPONSE_TO_WOUNDING(5)	22	0.34727	0.870821	0.826827	0.981444	1	484	tags=55%, list=55%, signal=119%
REGULATION_OF_INFLAMMATORY_RESPONSE(5)	15	0.35826	0.856885	0.800805	0.981935	1	540	tags=73%, list=62%, signal=187%
CELLULAR_MACROMOLECULE_LOCALIZATION(4)	36	0.332565	0.87173	0.888	0.983219	1	562	tags=69%, list=64%, signal=185%
IMMUNE_RESPONSE(3)	39	0.329659	0.87634	0.89	0.983819	1	554	tags=64%, list=63%, signal=166%
SECRETION_BY_CELL(4)	20	0.341924	0.851665	0.860861	0.984648	1	425	tags=45%, list=48%, signal=85%
REGULATION_OF_CELL_MORPHOGENESIS(4)	15	0.363511	0.872655	0.769308	0.984966	1	308	tags=33%, list=35%, signal=50%
CELLULAR_RESPONSE_TO_CYTOKINE_STIMULUS(6)	18	0.339245	0.838079	0.877	0.986044	1	540	tags=61%, list=62%, signal=155%
NEGATIVE_REGULATION_OF_MACROMOLECULE_BIOSYNTHETIC_PROCESS(5)	54	0.320579	0.876932	0.927	0.98643	1	553	tags=61%, list=63%, signal=155%
RESPONSE_TO_CYTOKINE(5)	18	0.339245	0.834851	0.884885	0.987489	1	540	tags=61%, list=62%, signal=155%
EPITHELIAL_CELL_DIFFERENTIATION(6)	23	0.332632	0.839584	0.89	0.987584	1	524	tags=52%, list=60%, signal=126%
REGULATION_OF_CELL_ACTIVATION(4)	30	0.322949	0.841659	0.916	0.987765	1	485	tags=47%, list=55%, signal=101%
CELLULAR_PROTEIN_LOCALIZATION(5)	36	0.332565	0.877643	0.877	0.988659	1	562	tags=69%, list=64%, signal=185%

## Sheet: Clust_1_2d
NAME	SIZE	ES	NES	NOM.p.val	FDR.q.val	FWER.p.val	RANK.AT.MAX	LEADING.EDGE
BIOLOGICAL_ADHESION(2)	29	0.387263	0.794009	0.971	0.963373	1	153	tags=34%, list=45%, signal=57%
CELL_ADHESION(3)	29	0.387263	0.794579	0.987	0.980549	1	153	tags=34%, list=45%, signal=57%
REGULATION_OF_LYMPHOCYTE_ACTIVATION(5)	18	0.406397	0.801228	0.963928	0.993428	1	165	tags=44%, list=48%, signal=82%
LEUKOCYTE_DIFFERENTIATION(6)	23	0.562264	1.1316	0.132	1	1	51	tags=39%, list=15%, signal=43%
POSITIVE_REGULATION_OF_TRANSCRIPTION_FROM_RNA_POLYMERASE_II_PROMOTER(7)	17	0.553846	1.09637	0.228228	1	1	85	tags=41%, list=25%, signal=52%
T_CELL_DIFFERENTIATION(6)	15	0.544773	1.06278	0.297595	1	1	123	tags=47%, list=36%, signal=70%
REGULATION_OF_IMMUNE_SYSTEM_PROCESS(3)	34	0.513029	1.05553	0.288	1	1	125	tags=47%, list=37%, signal=67%
INTRACELLULAR_TRANSPORT(5)	18	0.53432	1.0545	0.287575	1	1	66	tags=33%, list=19%, signal=39%
IMMUNE_RESPONSE(3)	25	0.518463	1.05091	0.292	1	1	130	tags=56%, list=38%, signal=84%
REGULATION_OF_INTRACELLULAR_SIGNAL_TRANSDUCTION(5)	15	0.542601	1.04571	0.346	1	1	153	tags=67%, list=45%, signal=116%
HEMATOPOIETIC_OR_LYMPHOID_ORGAN_DEVELOPMENT(4)	33	0.49941	1.02684	0.382	1	1	51	tags=33%, list=15%, signal=35%
NEGATIVE_REGULATION_OF_MACROMOLECULE_BIOSYNTHETIC_PROCESS(5)	17	0.517881	1.02312	0.381	1	1	68	tags=35%, list=20%, signal=42%
NEGATIVE_REGULATION_OF_CELLULAR_BIOSYNTHETIC_PROCESS(5)	17	0.517881	1.01332	0.427427	1	1	68	tags=35%, list=20%, signal=42%
HEMOPOIESIS(5)	32	0.486711	1.00495	0.475	1	1	127	tags=47%, list=37%, signal=68%
NEGATIVE_REGULATION_OF_IMMUNE_SYSTEM_PROCESS(3)	18	0.507997	1.00218	0.464	1	1	123	tags=50%, list=36%, signal=74%
CYTOSKELETON_ORGANIZATION(4)	16	0.50789	0.991236	0.51002	1	1	37	tags=13%, list=11%, signal=13%
IMMUNE_EFFECTOR_PROCESS(3)	22	0.491215	0.986042	0.531	1	1	130	tags=50%, list=38%, signal=76%
CELLULAR_RESPONSE_TO_STRESS(4)	16	0.496732	0.969207	0.553	1	1	162	tags=63%, list=48%, signal=113%
NEGATIVE_REGULATION_OF_RESPONSE_TO_STIMULUS(3)	18	0.49141	0.968061	0.598	1	1	123	tags=50%, list=36%, signal=74%
NEGATIVE_REGULATION_OF_RNA_METABOLIC_PROCESS(5)	15	0.49274	0.964438	0.603	1	1	68	tags=33%, list=20%, signal=40%

## Sheet: Clust_1_3d
NAME	SIZE	ES	NES	NOM.p.val	FDR.q.val	FWER.p.val	RANK.AT.MAX	LEADING.EDGE
PROTEIN_COMPLEX_BIOGENESIS(4)&PROTEIN_COMPLEX_ASSEMBLY(5)	15	0.643364	1.47246	0.00501002	0.790335	0.543	318	tags=67%, list=34%, signal=100%
PROTEIN_COMPLEX_SUBUNIT_ORGANIZATION(5)	24	0.581361	1.40651	0.006	0.959911	0.852	318	tags=54%, list=34%, signal=80%
ALPHA_BETA_T_CELL_ACTIVATION(6)	19	0.275932	0.651205	1	0.999442	1	636	tags=53%, list=68%, signal=163%
CARBOHYDRATE_METABOLIC_PROCESS(4)	17	0.556193	1.28561	0.045045	1	1	376	tags=59%, list=40%, signal=97%
SINGLE_ORGANISM_CARBOHYDRATE_METABOLIC_PROCESS(4)	17	0.556193	1.28496	0.0501002	1	1	376	tags=59%, list=40%, signal=97%
POSITIVE_REGULATION_OF_CELL_DEVELOPMENT(5)	15	0.558438	1.27127	0.0611836	1	1	194	tags=27%, list=21%, signal=33%
FAT_CELL_DIFFERENTIATION(6)	16	0.548214	1.2643	0.0650651	1	1	291	tags=63%, list=31%, signal=89%
REACTIVE_OXYGEN_SPECIES_METABOLIC_PROCESS(4)	15	0.552014	1.2595	0.072	1	1	377	tags=60%, list=41%, signal=99%
PROTEIN_LOCALIZATION_TO_NUCLEUS(7)	17	0.522093	1.20861	0.0891784	1	1	329	tags=59%, list=35%, signal=89%
OXOACID_METABOLIC_PROCESS(5)	19	0.515125	1.20486	0.092	1	1	439	tags=74%, list=47%, signal=137%
MACROMOLECULAR_COMPLEX_ASSEMBLY(5)	21	0.507606	1.20285	0.077	1	1	318	tags=52%, list=34%, signal=78%
RESPONSE_TO_NITROGEN_COMPOUND(4)	24	0.500071	1.19929	0.072	1	1	258	tags=50%, list=28%, signal=67%
REGULATION_OF_INTRACELLULAR_TRANSPORT(5)	17	0.516124	1.19882	0.093	1	1	376	tags=59%, list=40%, signal=97%
ORGANIC_ACID_METABOLIC_PROCESS(4)	19	0.515125	1.19176	0.10331	1	1	439	tags=74%, list=47%, signal=137%
CARBOXYLIC_ACID_METABOLIC_PROCESS(6)	16	0.51985	1.18854	0.124124	1	1	439	tags=75%, list=47%, signal=140%
MONOCARBOXYLIC_ACID_METABOLIC_PROCESS(7)	15	0.518368	1.18439	0.116	1	1	439	tags=73%, list=47%, signal=137%
CARBOHYDRATE_DERIVATIVE_METABOLIC_PROCESS(4)	22	0.493792	1.17479	0.091	1	1	145	tags=41%, list=16%, signal=47%
ORGANONITROGEN_COMPOUND_METABOLIC_PROCESS(4)	24	0.491701	1.17328	0.097	1	1	145	tags=38%, list=16%, signal=43%
REGULATION_OF_CATABOLIC_PROCESS(4)	19	0.492571	1.15678	0.13	1	1	440	tags=58%, list=47%, signal=108%
CELLULAR_RESPONSE_TO_ENDOGENOUS_STIMULUS(4)	21	0.485262	1.15036	0.125	1	1	258	tags=52%, list=28%, signal=71%

## Sheet: Clust_1_4d
NAME	SIZE	ES	NES	NOM.p.val	FDR.q.val	FWER.p.val	RANK.AT.MAX	LEADING.EDGE
CELLULAR_LIPID_CATABOLIC_PROCESS(5)	20	0.431242	1.36979	0.0504541	0.471984	1	2764	tags=85%, list=54%, signal=186%
MONOCARBOXYLIC_ACID_METABOLIC_PROCESS(7)	52	0.378435	1.37057	0.011	0.476285	1	2374	tags=58%, list=47%, signal=107%
MYELINATION(6)	19	0.435613	1.37081	0.0526316	0.482835	1	1520	tags=68%, list=30%, signal=97%
ORGANELLE_FISSION(4)	60	0.37119	1.37441	0.007	0.483685	1	2168	tags=57%, list=43%, signal=98%
CELLULAR_DIVALENT_INORGANIC_CATION_HOMEOSTASIS(8)	27	0.411322	1.37253	0.0330993	0.483723	1	2172	tags=67%, list=43%, signal=116%
ANGIOGENESIS(4)	34	0.406191	1.39967	0.019	0.485971	1	2063	tags=56%, list=41%, signal=94%
INTERLEUKIN_2_PRODUCTION(5)	16	0.451067	1.36111	0.0786517	0.486841	1	1945	tags=44%, list=38%, signal=71%
MITOTIC_CELL_CYCLE_PROCESS(5)	73	0.3633	1.36241	0.002	0.488179	1	2801	tags=75%, list=55%, signal=166%
POSITIVE_REGULATION_OF_LYMPHOCYTE_MEDIATED_IMMUNITY(6)	16	0.44988	1.37508	0.0603272	0.488854	1	2274	tags=75%, list=45%, signal=136%
REGULATION_OF_IMMUNE_EFFECTOR_PROCESS(4)	46	0.380343	1.35546	0.018	0.489717	1	2492	tags=65%, list=49%, signal=127%
EPITHELIAL_CELL_DIFFERENTIATION(6)	64	0.367881	1.3585	0.01	0.490037	1	2086	tags=52%, list=41%, signal=86%
FATTY_ACID_METABOLIC_PROCESS(5)	29	0.413475	1.39373	0.026026	0.490522	1	2374	tags=69%, list=47%, signal=129%
REGULATION_OF_INTRINSIC_APOPTOTIC_SIGNALING_PATHWAY(6)	33	0.394893	1.34709	0.033033	0.491195	1	1648	tags=45%, list=32%, signal=67%
ENSHEATHMENT_OF_NEURONS(4)&AXON_ENSHEATHMENT(5)	19	0.435613	1.36343	0.0548223	0.491307	1	1520	tags=68%, list=30%, signal=97%
MITOTIC_NUCLEAR_DIVISION(5)	27	0.418454	1.40065	0.0370742	0.491554	1	2715	tags=81%, list=54%, signal=174%
RESPONSE_TO_STARVATION(4)	23	0.434918	1.39586	0.0322581	0.491847	1	2289	tags=70%, list=45%, signal=126%
SPINDLE_ORGANIZATION(5)	20	0.426462	1.35163	0.0533199	0.492326	1	2655	tags=75%, list=52%, signal=157%
REGULATION_OF_MITOTIC_CELL_CYCLE(5)	54	0.375146	1.35625	0.011	0.493325	1	2238	tags=70%, list=44%, signal=125%
CELLULAR_CALCIUM_ION_HOMEOSTASIS(9)	25	0.419495	1.37761	0.0300601	0.495252	1	2172	tags=68%, list=43%, signal=118%
CELL_KILLING(2)	19	0.439058	1.3903	0.0383065	0.495674	1	2147	tags=63%, list=42%, signal=109%

## Sheet: Clust_2_6h
NAME	SIZE	ES	NES	NOM.p.val	FDR.q.val	FWER.p.val	RANK.AT.MAX	LEADING.EDGE
POSITIVE_REGULATION_OF_CELL_PROLIFERATION(4)	23	0.619498	1.60255	0.002002	0.152332	0.137	145	tags=35%, list=24%, signal=44%
APOPTOTIC_SIGNALING_PATHWAY(5)	19	0.591143	1.47705	0.00401606	0.432128	0.573	205	tags=58%, list=34%, signal=85%
CATABOLIC_PROCESS(3)	21	0.512362	1.3128	0.04004	0.498334	0.997	263	tags=67%, list=44%, signal=115%
DEFENSE_RESPONSE(4)	33	0.492339	1.31492	0.023	0.532811	0.997	226	tags=55%, list=38%, signal=83%
RESPONSE_TO_BIOTIC_STIMULUS(3)	20	0.527473	1.33422	0.0280561	0.534681	0.992	214	tags=55%, list=36%, signal=83%
POSITIVE_REGULATION_OF_CATALYTIC_ACTIVITY(4)	18	0.528681	1.31612	0.040282	0.577986	0.997	102	tags=33%, list=17%, signal=39%
RESPONSE_TO_BACTERIUM(4)	15	0.547372	1.33565	0.0361446	0.592971	0.992	214	tags=60%, list=36%, signal=91%
PROTEIN_COMPLEX_SUBUNIT_ORGANIZATION(5)	19	0.507464	1.27333	0.0590591	0.594626	1	91	tags=21%, list=15%, signal=24%
PROTEOLYSIS(5)	16	0.516838	1.27915	0.0655903	0.601102	1	250	tags=69%, list=42%, signal=115%
CHEMICAL_HOMEOSTASIS(5)	17	0.563171	1.39457	0.0230461	0.609626	0.914	132	tags=41%, list=22%, signal=51%
REGULATION_OF_APOPTOTIC_SIGNALING_PATHWAY(5)	15	0.585551	1.41776	0.0191147	0.616904	0.853	205	tags=60%, list=34%, signal=89%
REGULATION_OF_APOPTOTIC_PROCESS(6)	32	0.482776	1.28354	0.032	0.621567	0.999	248	tags=56%, list=42%, signal=91%
REGULATION_OF_PROGRAMMED_CELL_DEATH(5)	33	0.466957	1.25552	0.052	0.624838	1	223	tags=52%, list=37%, signal=78%
RESPONSE_TO_ENDOGENOUS_STIMULUS(3)	16	0.500785	1.24794	0.0963855	0.635691	1	48	tags=25%, list=8%, signal=26%
CELLULAR_CATABOLIC_PROCESS(4)	16	0.536991	1.34006	0.0382294	0.642411	0.989	250	tags=75%, list=42%, signal=126%
ORGANIC_SUBSTANCE_CATABOLIC_PROCESS(4)	19	0.502733	1.25581	0.0820821	0.662366	1	263	tags=63%, list=44%, signal=109%
RESPONSE_TO_OTHER_ORGANISM(3)&RESPONSE_TO_EXTERNAL_BIOTIC_STIMULUS(4)	20	0.527473	1.34028	0.027	0.7485	0.989	214	tags=55%, list=36%, signal=83%
PROTEIN_MODIFICATION_BY_SMALL_PROTEIN_CONJUGATION(8)	15	0.495154	1.21375	0.145582	0.749018	1	264	tags=80%, list=44%, signal=140%
REGULATION_OF_INTRACELLULAR_SIGNAL_TRANSDUCTION(5)	27	0.429478	1.12882	0.191191	0.754634	1	223	tags=48%, list=37%, signal=73%
POSITIVE_REGULATION_OF_SIGNALING(3)	28	0.429218	1.13054	0.191	0.76325	1	233	tags=54%, list=39%, signal=84%

## Sheet: Clust_2_1d
NAME	SIZE	ES	NES	NOM.p.val	FDR.q.val	FWER.p.val	RANK.AT.MAX	LEADING.EDGE
REGULATION_OF_PROTEIN_MODIFICATION_PROCESS(6)	23	0.479327	1.00103	0.467	0.822434	1	125	tags=43%, list=36%, signal=64%
NEGATIVE_REGULATION_OF_NUCLEIC_ACID_TEMPLATED_TRANSCRIPTION(7)	20	0.489999	1.01077	0.46	0.823272	1	174	tags=75%, list=51%, signal=143%
MACROMOLECULAR_COMPLEX_SUBUNIT_ORGANIZATION(4)	23	0.47805	0.995363	0.498	0.826574	1	146	tags=39%, list=43%, signal=64%
NEGATIVE_REGULATION_OF_SIGNALING(3)	23	0.484216	1.01198	0.426	0.831079	1	144	tags=52%, list=42%, signal=84%
NEGATIVE_REGULATION_OF_NITROGEN_COMPOUND_METABOLIC_PROCESS(4)	22	0.482212	1.00133	0.477	0.835548	1	174	tags=73%, list=51%, signal=138%
NEGATIVE_REGULATION_OF_NUCLEOBASE_CONTAINING_COMPOUND_METABOLIC_PROCESS(5)	21	0.478795	0.995865	0.503503	0.838065	1	174	tags=71%, list=51%, signal=136%
PROTEOLYSIS(5)	16	0.526252	1.06275	0.29029	0.84286	1	160	tags=69%, list=47%, signal=123%
NEGATIVE_REGULATION_OF_SIGNAL_TRANSDUCTION(4)	23	0.484216	1.01241	0.434	0.845001	1	144	tags=52%, list=42%, signal=84%
NEGATIVE_REGULATION_OF_TRANSCRIPTION_DNA_TEMPLATED(6)	19	0.487085	1.00187	0.478958	0.847265	1	174	tags=74%, list=51%, signal=141%
NEGATIVE_REGULATION_OF_CELL_COMMUNICATION(4)	23	0.484216	1.00404	0.455	0.849334	1	144	tags=52%, list=42%, signal=84%
CELL_ACTIVATION(4)	22	0.546669	1.13797	0.129	0.850251	1	125	tags=45%, list=36%, signal=67%
NEGATIVE_REGULATION_OF_RNA_BIOSYNTHETIC_PROCESS(6)	20	0.489999	1.0138	0.444	0.852192	1	174	tags=75%, list=51%, signal=143%
NEGATIVE_REGULATION_OF_RNA_METABOLIC_PROCESS(5)	21	0.478795	0.987599	0.522	0.856077	1	174	tags=71%, list=51%, signal=136%
PROTEIN_TRANSPORT(5)	17	0.484094	0.984399	0.530531	0.859025	1	50	tags=24%, list=15%, signal=26%
INTRACELLULAR_TRANSPORT(5)	20	0.467659	0.966772	0.584	0.859511	1	74	tags=30%, list=22%, signal=36%
RESPONSE_TO_OXYGEN_CONTAINING_COMPOUND(4)	16	0.544185	1.09741	0.210632	0.859591	1	127	tags=50%, list=37%, signal=76%
NEURON_DEVELOPMENT(5)	15	0.479548	0.968954	0.583166	0.861095	1	171	tags=60%, list=50%, signal=114%
HEMOPOIESIS(5)	32	0.4733	1.01505	0.439	0.86123	1	99	tags=28%, list=29%, signal=36%
CIRCULATORY_SYSTEM_DEVELOPMENT(5)	18	0.521544	1.06377	0.291	0.861287	1	127	tags=39%, list=37%, signal=59%
HEMATOPOIETIC_OR_LYMPHOID_ORGAN_DEVELOPMENT(4)	33	0.493985	1.05726	0.276	0.861424	1	99	tags=30%, list=29%, signal=38%

## Sheet: Clust_2_2d
NAME	SIZE	ES	NES	NOM.p.val	FDR.q.val	FWER.p.val	RANK.AT.MAX	LEADING.EDGE
HEMOPOIESIS(5)	19	0.729862	1.36047	0.0100402	0.016	0.031	4	tags=21%, list=2%, signal=19%
HEMATOPOIETIC_OR_LYMPHOID_ORGAN_DEVELOPMENT(4)	20	0.727484	1.36621	0.013013	0.025	0.024	4	tags=20%, list=2%, signal=18%
REGULATION_OF_IMMUNE_SYSTEM_PROCESS(3)	19	0.463981	0.869805	0.78392	0.784334	0.988	65	tags=26%, list=34%, signal=36%

## Sheet: Clust_2_3d
NAME	SIZE	ES	NES	NOM.p.val	FDR.q.val	FWER.p.val	RANK.AT.MAX	LEADING.EDGE
REGULATION_OF_ORGANELLE_ORGANIZATION(4)	15	0.428179	1.28078	0.106405	0.424332	1	300	tags=67%, list=40%, signal=109%
POSITIVE_REGULATION_OF_CELLULAR_PROTEIN_METABOLIC_PROCESS(5)	29	0.387108	1.30067	0.0641926	0.426878	1	305	tags=55%, list=41%, signal=89%
POSITIVE_REGULATION_OF_CELL_ACTIVATION(4)	16	0.428477	1.27108	0.120041	0.428866	1	261	tags=44%, list=35%, signal=66%
LEUKOCYTE_AGGREGATION(6)&LYMPHOCYTE_AGGREGATION(7)	28	0.387635	1.2873	0.0671343	0.430292	1	314	tags=54%, list=42%, signal=89%
MUSCLE_STRUCTURE_DEVELOPMENT(4)	19	0.409568	1.27597	0.103343	0.430714	1	358	tags=47%, list=48%, signal=88%
POSITIVE_REGULATION_OF_LYMPHOCYTE_ACTIVATION(5)	16	0.428477	1.28099	0.108495	0.432188	1	261	tags=44%, list=35%, signal=66%
REGULATION_OF_TRANSFERASE_ACTIVITY(5)	21	0.407242	1.28885	0.0908174	0.434908	1	305	tags=52%, list=41%, signal=86%
REGULATION_OF_RESPONSE_TO_EXTERNAL_STIMULUS(4)	20	0.40238	1.26643	0.107972	0.434971	1	290	tags=45%, list=39%, signal=71%
REGULATION_OF_APOPTOTIC_SIGNALING_PATHWAY(5)	16	0.424959	1.27175	0.120567	0.435174	1	372	tags=63%, list=50%, signal=121%
POSITIVE_REGULATION_OF_LEUKOCYTE_ACTIVATION(4)	16	0.428477	1.30104	0.0804481	0.436153	1	261	tags=44%, list=35%, signal=66%
REGULATION_OF_CELL_ADHESION(4)	21	0.40809	1.28182	0.10142	0.438352	1	314	tags=52%, list=42%, signal=88%
SINGLE_ORGANISMAL_CELL_CELL_ADHESION(4)	32	0.371454	1.25967	0.0862588	0.439454	1	314	tags=53%, list=42%, signal=87%
NEGATIVE_REGULATION_OF_MOLECULAR_FUNCTION(4)	18	0.420581	1.30293	0.10202	0.440395	1	84	tags=33%, list=11%, signal=37%
REGULATION_OF_PROTEIN_KINASE_ACTIVITY(7)	21	0.407242	1.29299	0.0960566	0.442024	1	305	tags=52%, list=41%, signal=86%
SINGLE_ORGANISM_CELL_ADHESION(3)	32	0.371454	1.26136	0.0780781	0.442289	1	314	tags=53%, list=42%, signal=87%
REGULATION_OF_MAPK_CASCADE(6)	15	0.445368	1.32733	0.092688	0.442795	1	305	tags=60%, list=41%, signal=99%
REGULATION_OF_APOPTOTIC_PROCESS(6)	42	0.381451	1.34275	0.03	0.444395	1	388	tags=64%, list=52%, signal=126%
LEUKOCYTE_CELL_CELL_ADHESION(5)	28	0.387635	1.2889	0.0680681	0.444483	1	314	tags=54%, list=42%, signal=89%
LYMPHOCYTE_DIFFERENTIATION(5)	21	0.437499	1.39315	0.0341709	0.445405	0.999	292	tags=48%, list=39%, signal=76%
IMMUNE_EFFECTOR_PROCESS(3)	22	0.416836	1.33002	0.0542169	0.446097	1	386	tags=64%, list=51%, signal=127%

## Sheet: Clust_2_4d
NAME	SIZE	ES	NES	NOM.p.val	FDR.q.val	FWER.p.val	RANK.AT.MAX	LEADING.EDGE
STEM_CELL_DEVELOPMENT(5)	29	0.362705	1.65508	0.0148305	0.765392	0.999	215	tags=41%, list=15%, signal=48%
ANGIOGENESIS(4)	25	0.363923	1.61937	0.0294438	0.774893	1	337	tags=48%, list=23%, signal=62%
CELL_CYCLE(4)	56	0.307375	1.6322	0.00503018	0.789707	1	477	tags=50%, list=33%, signal=72%
PROTEIN_MODIFICATION_BY_SMALL_PROTEIN_CONJUGATION(8)	35	0.330859	1.58519	0.0232558	0.809262	1	442	tags=57%, list=31%, signal=80%
NEURAL_TUBE_DEVELOPMENT(4)	23	0.370968	1.59198	0.0197802	0.843233	1	499	tags=57%, list=35%, signal=85%
MORPHOGENESIS_OF_EMBRYONIC_EPITHELIUM(5)	17	0.419538	1.65615	0.021814	0.86861	0.999	499	tags=65%, list=35%, signal=98%
PROTEIN_UBIQUITINATION(9)	32	0.374674	1.76894	0.00623053	0.879509	0.939	442	tags=63%, list=31%, signal=88%
EMBRYONIC_MORPHOGENESIS(4)	44	0.303062	1.55706	0.0203666	0.897613	1	499	tags=52%, list=35%, signal=77%
REGULATION_OF_PROTEIN_KINASE_ACTIVITY(7)	30	0.186849	0.873907	0.636364	0.920086	1	797	tags=57%, list=55%, signal=124%
CELLULAR_CHEMICAL_HOMEOSTASIS(5)	18	0.215578	0.863956	0.661055	0.921521	1	217	tags=28%, list=15%, signal=32%
HISTONE_METHYLATION(5)	17	0.209028	0.812477	0.704338	0.921617	1	918	tags=76%, list=64%, signal=207%
ORGANIC_ACID_METABOLIC_PROCESS(4)	21	0.195927	0.818639	0.725967	0.921818	1	1165	tags=100%, list=81%, signal=509%
REGULATION_OF_PHOSPHORYLATION(7)	63	0.149439	0.815445	0.788365	0.921841	1	1197	tags=86%, list=83%, signal=478%
RESPONSE_TO_LIPOPOLYSACCHARIDE(5)	17	0.216427	0.862031	0.649828	0.922226	1	1089	tags=82%, list=75%, signal=330%
STRIATED_MUSCLE_CELL_DIFFERENTIATION(6)	15	0.230714	0.874411	0.630734	0.922404	1	887	tags=67%, list=61%, signal=171%
INFLAMMATORY_RESPONSE(5)	26	0.181497	0.807224	0.754274	0.922774	1	1089	tags=81%, list=75%, signal=322%
PROTEIN_METHYLATION(5)&PROTEIN_ALKYLATION(7)	19	0.198936	0.808177	0.717439	0.923855	1	918	tags=68%, list=64%, signal=185%
SINGLE_ORGANISM_CELL_ADHESION(3)	51	0.16566	0.864395	0.697275	0.92386	1	1022	tags=73%, list=71%, signal=239%
RESPONSE_TO_INSULIN(6)	16	0.212941	0.812673	0.708578	0.924197	1	1137	tags=94%, list=79%, signal=435%
ESTABLISHMENT_OF_PROTEIN_LOCALIZATION_TO_ORGANELLE(5)	17	0.220206	0.86581	0.631521	0.924231	1	747	tags=53%, list=52%, signal=108%

[truncated: 30 more sheets: Clust_3_6h, Clust_3_1d, Clust_3_2d, Clust_3_3d, Clust_3_4d, Clust_4_6h, Clust_4_1d, Clust_4_2d, Clust_4_3d, Clust_4_4d, Clust_5_6h, Clust_5_1d, Clust_5_2d, Clust_5_3d, Clust_5_4d, Clust_6_6h, Clust_6_1d, Clust_6_2d, Clust_6_3d, Clust_6_4d …]
