# Supplementary material for: High fidelity hypothermic preservation of primary tissues in organ transplant preservative for single cell transcriptome analysis
Source: BMC Genomics. 2018 Feb 13;19:140. doi: 10.1186/s12864-018-4512-5 (PMC5811979; doi:10.1186/s12864-018-4512-5)
Supplement: Supplementary file 7 — Table S6. Genes with null hypothesis rejected at FDR = 0.05 by Breusch-Pagan test. (XLSX 15 kb) [file 12864_2018_4512_MOESM7_ESM.xlsx]

## Sheet: cluster1
genename	pval_BH.adj
Hk1	0.00783531
Poc1a	0.0106936
Leng9	0.0147376

## Sheet: cluster2
genename	pval_BH.adj
Dnajb1	0.0273193
Sfxn1	0.0273193
Txnip	0.0336004
Dpp4	0.0374992
Stk38l	0.0374992

## Sheet: cluster3
genename	pval_BH.adj
Ckap5	0.0108302
Ftl1	0.0108302
Cks1b	0.0108302
Myl6	0.0108302
Abhd17a	0.0114607
Tifab	0.0129683
Lsp1	0.0146046
Actg1	0.0146046
Mfap3	0.0146046
Fbxo38	0.0146046
Pcna.ps2	0.0146046
Kat7	0.0146046
Knstrn	0.0146046
B2m	0.0146046
BC004004	0.0146046
Tpm3	0.0160247
Gnpat	0.0165368
Laptm5	0.0165368
Rbm38	0.0165368
Nup62	0.0165368
Cdca8	0.0165368
Cenpa	0.0190302
Tmem161a	0.0214403
Atad2	0.0241537
Ruvbl1	0.0241537
Ufl1	0.0249552
Plk4	0.0276265
Drg2	0.0284721
Ilf2	0.0284783
Cdc14a	0.0346675
Mcm5	0.0364432
Stmn1	0.0407775
Xpnpep1	0.0440768
Kif15	0.044223
Was	0.0443423
Dnajc14	0.0482601

## Sheet: cluster4
genename	pval_BH.adj
Arhgdib	0.000349546
Ikbke	0.000716301
Jun	0.000753356
Arf6	0.00232777
Psmb2	0.00284415
X1700097N02Rik	0.00364062
Gnb1	0.00596838
Notch1	0.00598464
Csnk1g1	0.00797547
Pitpna	0.0134283
Ywhaz	0.014405
Coro2a	0.014405
Ugcg	0.014405
Hnrnpd	0.014405
Hspa1b	0.014405
Numa1	0.0201659
Gadd45b	0.022986
Hspa1a	0.0280856
Btg1	0.0469869
Slc12a7	0.0469869

## Sheet: cluster5
genename	pval_BH.adj
Mcts1	0.000686534

## Sheet: cluster6
genename	pval_BH.adj
Gbp6.1	7.88e-05
Tmem14c	0.00635908
C2	0.00727473
C4b	0.0096807
Ly6a	0.0154908

## Sheet: cluster7
genename	pval_BH.adj
Wars	0.00290772
Snx10	0.00290772
Serpina3g	0.00400184
Gbp2b	0.00400184
Rtp4	0.00498635
Klrk1	0.00498635
Coa3	0.00498635
Psme2	0.00498635
Ago2	0.00612968
Phf11b	0.00612968
Rnf114	0.00620906
Slc2a9	0.00655424
Dnase1l3	0.00743513
Ceacam2	0.0280674
Prkcb	0.0280674
Rgs11	0.0311399
Lsm12	0.0338099
Irgm1	0.0409301
Mrps12	0.0409301
Snx4	0.0409301
Tgif1	0.0433626
Chd1l	0.0433626
Ear6	0.0460054
Uqcc1	0.0460054
