# Supplementary material for: High fidelity hypothermic preservation of primary tissues in organ transplant preservative for single cell transcriptome analysis
Source: BMC Genomics. 2018 Feb 13;19:140. doi: 10.1186/s12864-018-4512-5 (PMC5811979; doi:10.1186/s12864-018-4512-5)
Supplement: Supplementary file 9 — Table S8. Detailed annotation on assembled full-length transcripts for antibody heavy and light chains in all identified B cells. (CSV 8 kb) [file 12864_2018_4512_MOESM9_ESM.csv]

cell	IGHD_LENGTH	IGHM_LENGTH	HEAVY_V_CALL	HEAVY_D_CALL	HEAVY_J_CALL	LIGHT_V_CALL	LIGHT_D_CALL	LIGHT_J_CALL	LIGHT_CONSTANT_REGION	LIGHT_CONSTANT_LENGTH	day	total_cell_reads
IM793-701-515		1418	IGHV14-3*01	IGHD2-1*01	IGHJ2*01	IGKV4-53*01		IGKJ1*01	IGKC	320	2day	1725087
IM793-702-513	863		IGHV3-6*01	IGHD2-13*01	IGHJ4*01	IGKV1-135*01		IGKJ1*01	IGKC	320	2day	1145846
IM793-702-515		1418	IGHV1-81*01	IGHD1-1*01	IGHJ4*01	IGKV10-94*03		IGKJ1*01	IGKC	320	2day	2160940
IM793-702-518	863	1418	IGHV5-16*01	IGHD4-1*02	IGHJ3*01	IGKV4-86*01		IGKJ4*02	IGKC	320	2day	2064312
IM793-702-520		1418	IGHV4-1*01	IGHD2-3*01	IGHJ2*01	IGKV3-7*01		IGKJ1*01	IGKC	320	2day	1970843
IM793-703-516		1417	IGHV2-2*01	IGHD2-4*01	IGHJ3*01	IGKV1-135*01		IGKJ5*01	IGKC	320	2day	1775113
IM793-703-518		1418	IGHV2-9-1*01	IGHD1-1*01	IGHJ2*01	IGKV10-96*01		IGKJ1*01	IGKC	320	2day	2203035
IM793-703-521		1418	IGHV1-75*01	IGHD1-1*01	IGHJ3*01	IGKV10-96*03		IGKJ1*01	IGKC	320	2day	1934716
IM793-704-517		1418	IGHV1-55*01	IGHD2-2*01	IGHJ1*03	IGKV10-94*03		IGKJ1*01	IGKC	320	2day	1538093
IM793-705-515		1418	IGHV1-55*01	IGHD4-1*01	IGHJ2*01	IGKV2-137*01		IGKJ5*01	IGKC	320	2day	1793086
IM793-705-516	863		IGHV3-4*01	IGHD4-1*01	IGHJ2*01	IGKV4-68*01		IGKJ5*01	IGKC	320	2day	1378638
IM793-705-520		1418	IGHV8-8*01	IGHD3-2*02	IGHJ2*01	IGKV12-46*01		IGKJ2*03	IGKC	320	2day	1570710
IM793-706-513	863	1418	IGHV1-81*01	IGHD1-1*01	IGHJ4*01	IGKV12-41*01		IGKJ2*01	IGKC	320	2day	1831457
IM793-706-521		1418	IGHV1-82*01	IGHD2-4*01	IGHJ4*01	IGKV2-137*01		IGKJ2*01	IGKC	320	2day	2020158
IM793-707-513						IGKV5-48*01		IGKJ5*01	IGKC	320	2day	2018579
IM793-707-518		1418	IGHV8-8*01	IGHD2-1*01	IGHJ3*01	IGKV10-96*01		IGKJ1*01	IGKC	320	2day	2686946
IM793-707-520	863		IGHV1-52*01	IGHD2-5*01	IGHJ2*01	IGKV14-130*01		IGKJ1*01	IGKC	320	2day	2354907
IM793-710-515		1418	IGHV14-2*01		IGHJ3*01	IGKV9-124*01		IGKJ2*03	IGKC	320	2day	1659646
IM793-710-516		39	IGHV5-4*01	IGHD1-1*01	IGHJ2*01	IGKV6-b*01		IGKJ1*01	IGKC	320	2day	1741688
IM793-710-517		1418	IGHV2-2*01	IGHD4-1*02	IGHJ3*01	IGKV6-15*01		IGKJ2*01	IGKC	320	2day	1736335
IM793-710-520		1418	IGHV1-19*01	IGHD2-3*01	IGHJ4*01	IGKV3-4*01		IGKJ2*03	IGKC	320	2day	1146053
IM793-711-515	863		IGHV7-3*01	IGHD1-1*02	IGHJ4*01	IGKV16-104*01		IGKJ5*01	IGKC	320	2day	1208283
IM793-712-516		1418	IGHV1-63*01		IGHJ4*01	IGKV9-120*01		IGKJ2*01	IGKC	320	2day	2377015
IM793-712-517		1418	IGHV1-42*01	IGHD4-1*01	IGHJ2*01	IGKV10-96*03		IGKJ1*01	IGKC	320	2day	1684536
IM793-712-518		1418	IGHV1-53*01	IGHD1-1*01	IGHJ2*01	IGKV3-4*01		IGKJ1*01	IGKC	320	2day	1880739
IM793-712-520	863		IGHV1-26*01	IGHD1-1*01	IGHJ2*01	IGKV1-110*02		IGKJ2*03	IGKC	411	2day	2442327
IM793-714-520	863	1418	IGHV8-12*01	IGHD2-1*01	IGHJ2*01	IGKV8-30*01		IGKJ1*01	IGKC	320	2day	2292190
IM793-715-520		1418	IGHV2-6*03	IGHD4-1*02	IGHJ2*01	IGKV6-25*01		IGKJ1*01	IGKC	320	2day	1788048
IM793-716-506		1418	IGHV1-75*01	IGHD1-1*02	IGHJ2*01	IGKV4-72*01		IGKJ4*01	IGKC	320	6hour	1902658
IM793-718-502		1418	IGHV1-66*01	IGHD2-5*01	IGHJ2*01	IGKV6-15*01		IGKJ4*01	IGKC	320	6hour	1920043
IM793-718-507		142	IGHV1-81*01	IGHD4-1*01	IGHJ2*01	IGKV3-10*01		IGKJ1*01	IGKC	320	6hour	2025504
IM793-719-510		1418	IGHV2-2*01		IGHJ3*01	IGKV10-95*01		IGKJ4*01	IGKC	320	6hour	2669592
IM793-723-508		1418	IGHV1-18*01	IGHD1-1*01	IGHJ4*01	IGKV1-110*02		IGKJ1*01	IGKC	320	6hour	2488551
IM793-726-506						IGKV1-117*01		IGKJ1*01	IGKC	320	6hour	2024703
IM793-727-505		117	IGHV3-5*01	IGHD2-1*01	IGHJ1*03	IGKV16-104*01		IGKJ4*02	IGKC	320	6hour	1568387
IM793-727-506		1418	IGHV1-18*01	IGHD3-2*02	IGHJ3*01	IGKV1-117*01		IGKJ1*01	IGKC	320	6hour	1679125
IM793-729-506		1418	IGHV5-6*01	IGHD4-1*02	IGHJ3*01	IGKV4-53*01		IGKJ5*01	IGKC	320	6hour	1717114
IM834-701-505	863		IGHV1S135*01	IGHD1-1*01	IGHJ2*01	IGKV13-84*01		IGKJ2*01	IGKC	320	fresh	1272457
IM834-701-510		1418	IGHV1-12*01	IGHD3-1*01	IGHJ3*01	IGKV3-4*01		IGKJ1*01	IGKC	320	fresh	1812748
IM834-701-511		1418	IGHV1S135*01	IGHD1-1*01	IGHJ2*01	IGKV6-15*01		IGKJ2*01	IGKC	320	fresh	1373333
IM834-702-506	863	1418	IGHV14-1*01	IGHD2-13*01	IGHJ2*01	IGKV1-110*01		IGKJ5*01	IGKC	320	fresh	1359593
IM834-702-507		1418	IGHV1-15*01		IGHJ4*01	IGKV1-88*01		IGKJ1*01	IGKC	320	fresh	1631948
IM834-702-508		1418	IGHV6-6*01	IGHD2-1*01	IGHJ4*01	IGKV12-44*01		IGKJ2*01	IGKC	320	fresh	1812829
IM834-702-518		1418	IGHV1-7*01	IGHD2-5*01	IGHJ2*01	IGKV8-21*01		IGKJ2*01	IGKC	320	3day	868464
IM834-702-521		1418	IGHV2-2*02	IGHD2-1*01	IGHJ1*01	IGKV4-55*01		IGKJ5*01	IGKC	320	3day	2472603
IM834-703-502		1418	IGHV5-9*04	IGHD4-1*01	IGHJ3*01	IGKV1-88*01		IGKJ2*01	IGKC	320	fresh	1510682
IM834-704-502	863		IGHV8-5*01	IGHD2-13*01	IGHJ2*01	IGKV3-2*01		IGKJ1*01	IGKC	320	fresh	1641982
IM834-705-511	863	1418	IGHV2-9*02	IGHD2-3*01	IGHJ3*01	IGKV6-17*01		IGKJ1*01	IGKC	320	fresh	1130349
IM834-706-508	863		IGHV1-52*01	IGHD2-14*01	IGHJ2*01	IGKV8-28*01		IGKJ5*01	IGKC	320	fresh	2171323
IM834-706-510	863	1419	IGHV1-63*02	IGHD2-5*01	IGHJ1*01	IGKV10-96*01		IGKJ1*01	IGKC	320	fresh	2675908
IM834-706-521						IGKV6-17*01		IGKJ4*01	IGKC	320	3day	1760492
IM834-710-503	385	1418	IGHV2-9*02	IGHD2-3*01	IGHJ3*01	IGKV1-110*01		IGKJ2*01	IGKC	320	fresh	1315946
IM834-712-503	863	1418	IGHV14-3*01	IGHD2-5*01	IGHJ4*01	IGKV10-96*01		IGKJ2*01	IGKC	320	fresh	1745600
IM834-712-505	863		IGHV1-39*01	IGHD2-1*01	IGHJ4*01	IGKV6-23*01		IGKJ4*01	IGKC	320	fresh	1467413
IM834-714-511	863	1418	IGHV3-6*01	IGHD3-1*01	IGHJ2*01	IGKV10-96*01		IGKJ1*01	IGKC	320	fresh	1065856
IM834-714-520		1418	IGHV1S61*01		IGHJ2*01	IGKV12-46*01		IGKJ1*01	IGKC	380	3day	2169793
IM834-715-502		1418	IGHV5-9*04	IGHD2-3*01	IGHJ4*01	IGKV1-117*01		IGKJ4*01	IGKC	320	fresh	1840434
IM834-715-505	863	1418	IGHV2-4-1*01	IGHD1-1*01	IGHJ2*01	IGKV17-121*01		IGKJ2*01	IGKC	320	fresh	1238001
IM834-716-505	863		IGHV2-9-1*01	IGHD4-1*01	IGHJ4*01	IGKV10-94*01		IGKJ2*01	IGKC	320	1day	1190683
IM834-716-508		1418	IGHV6-6*01	IGHD2-5*01	IGHJ3*01	IGKV10-96*03		IGKJ5*01	IGKC	320	1day	2756140
IM834-716-510		1418	IGHV2-9*02	IGHD2-1*01	IGHJ2*01	IGKV3-9*01		IGKJ1*01	IGKC	320	4day	745059
IM834-716-516	863	1418	IGHV1-20*01	IGHD2-13*01	IGHJ4*01	IGKV3-2*01		IGKJ1*01	IGKC	320	1day	2195037
IM834-716-517		1418	IGHV1-14*01	IGHD2-3*01	IGHJ2*01	IGKV9-124*01		IGKJ1*01	IGKC	320	1day	2126777
IM834-716-522		1418	IGHV3-6*01	IGHD1-1*02	IGHJ1*01	IGKV4-78*01		IGKJ4*02	IGKC	320	1day	2444215
IM834-718-517		1418	IGHV7-3*04	IGHD2-13*01	IGHJ2*01	IGKV6-15*01		IGKJ5*01	IGKC	320	1day	1743520
IM834-719-511						IGKV14-111*01		IGKJ4*01	IGKC	321	1day	1127945
IM834-719-517		1418	IGHV8-12*01	IGHD2-3*01	IGHJ4*01	IGKV6-15*01		IGKJ2*01	IGKC	320	1day	1096089
IM834-720-505		1418	IGHV1-81*01	IGHD2-4*01	IGHJ3*01	IGKV8-27*01		IGKJ2*01	IGKC	320	1day	886304
IM834-720-517		1268	IGHV5-17*01	IGHD2-5*01	IGHJ2*01	IGKV4-78*01		IGKJ1*01	IGKC	320	1day	1186368
IM834-721-502		1418	IGHV3-4*01		IGHJ2*01	IGKV12-46*01		IGKJ1*01	IGKC	320	1day	718784
IM834-721-506		1418	IGHV1-5*01		IGHJ4*01						4day	1378402
IM834-721-510		25	IGHV1-84*01	IGHD1-1*02	IGHJ3*01	IGKV1-110*01		IGKJ5*01	IGKC	320	1day	2000332
IM834-722-507						IGKV5-43*01		IGKJ4*02	IGKC	320	1day	2349197
N276Barcode_716-513		1418	IGHV5-16*01	IGHD1-1*02	IGHJ3*01	IGKV10-96*01		IGKJ5*01	IGKC	320	fresh	955557
N276Barcode_716-516		1361	IGHV3-6*01	IGHD2-13*01	IGHJ2*01	IGKV1-122*01		IGKJ1*01	IGKC	320	fresh	877782
N276Barcode_716-522		1418	IGHV1S16*01	IGHD2-1*01	IGHJ3*01	IGKV1-110*01		IGKJ1*01	IGKC	320	fresh	810806
N276Barcode_718-515		1361	IGHV5-16*01	IGHD1-1*02	IGHJ1*01	IGKV8-28*01		IGKJ2*01	IGKC	320	fresh	494863
N276Barcode_718-522	863		IGHV3-4*01	IGHD2-13*01	IGHJ2*01	IGKV4-86*01		IGKJ1*01	IGKC	320	fresh	928848
N276Barcode_719-517	863		IGHV1-34*02	IGHD4-1*01	IGHJ2*01	IGKV4-70*01		IGKJ5*01	IGKC	320	fresh	484115
N276Barcode_719-518	863		IGHV2-6*01	IGHD2-10*01	IGHJ4*01	IGKV9-120*01		IGKJ2*01	IGKC	320	fresh	713328
N276Barcode_719-521		1361	IGHV3-4*01	IGHD2-13*01	IGHJ1*01	IGKV3-2*01		IGKJ2*01	IGKC	320	fresh	1275962
N276Barcode_722-515		1418	IGHV5-17*01	IGHD2-5*01	IGHJ1*01	IGKV8-27*01		IGKJ1*01	IGKC	320	fresh	324027
N276Barcode_723-515						IGKV3-7*01		IGKJ2*01	IGKC	320	fresh	432299
N276Barcode_723-518		1418	IGHV1-39*01	IGHD1-1*01	IGHJ2*01	IGKV12-41*01		IGKJ2*01	IGKC	320	fresh	634634
N276Barcode_724-521	863	1418	IGHV1-63*02	IGHD2-13*01	IGHJ3*01	IGKV1-110*01		IGKJ1*01	IGKC	320	fresh	1072124
N276Barcode_727-517		1418	IGHV1S16*01		IGHJ3*01	IGKV3-2*01		IGKJ4*01	IGKC	320	fresh	498261
N276Barcode_728-513		1418	IGHV5-6-2*01	IGHD2-5*01	IGHJ1*01	IGKV4-59*01		IGKJ5*01	IGKC	320	fresh	1090048
N276Barcode_728-515	863		IGHV1S135*01	IGHD2-13*01	IGHJ2*01	IGKV19-93*01		IGKJ1*01	IGKC	320	fresh	413277
N276Barcode_728-516		1418	IGHV2-6*01	IGHD2-1*01	IGHJ4*01	IGKV10-96*01		IGKJ5*01	IGKC	320	fresh	875322
N276Barcode_728-520		1418	IGHV2-4-1*01	IGHD2-1*01	IGHJ1*01	IGKV1-117*01		IGKJ2*01	IGKC	320	fresh	1280444
N276Barcode_729-518		1418	IGHV1-81*01	IGHD1-1*01	IGHJ2*01	IGKV8-24*01		IGKJ2*01	IGKC	320	fresh	1075421
IM793-702-517											2day	1610171
IM793-704-521											2day	1670476
N276Barcode_719-520											fresh	1556697
